# Supplementary material for: Immunomodulatory Effects of the Antimicrobial Peptide KR-20: Implications for Trichomoniasis
Source: Molecules. 2026 Jan 26;31(3):413. doi: 10.3390/molecules31030413 (PMC12898638; doi:10.3390/molecules31030413)
Supplement: Supplementary file 1 [file molecules-31-00413-s001.zip]

Archive with 1 entries (1 files):
- molecules-3931118-supplementary.pdf
